# Supplementary material for: Gene expression of the endocannabinoid system in endometrium through menstrual cycle
Source: Sci Rep. 2022 Jun 7;12:9400. doi: 10.1038/s41598-022-13488-4 (PMC9174470; doi:10.1038/s41598-022-13488-4)
Supplement: Supplementary file 3 — Supplementary Information 3. [file 41598_2022_13488_MOESM3_ESM.xlsx]

## Sheet: Table S2
Differential gene expression analysis of all cases and controls
ENSEMBL	gene_name	logFC	P.Value	adj.P.Val	Pass correction for 7 Case vs Control Tests
ENSG00000161714	PLCD3	-0.166234	0.0317895	0.811603	No
ENSG00000073756	PTGS2	0.426839	0.0640024	0.811603	No
ENSG00000164687	FABP5	-0.230043	0.0773762	0.811603	No
ENSG00000163686	ABHD6	-0.113208	0.0791808	0.811603	No
ENSG00000187091	PLCD1	-0.113705	0.140719	0.884788	No
ENSG00000146070	PLA2G7	-0.159118	0.155935	0.884788	No
ENSG00000138193	PLCE1	-0.110072	0.190875	0.884788	No
ENSG00000100997	ABHD12	-0.0744788	0.193522	0.884788	No
ENSG00000075651	PLD1	0.153915	0.203589	0.884788	No
ENSG00000171428	NAT1	0.110055	0.215802	0.884788	No
ENSG00000123739	PLA2G12A	0.0397169	0.304648	0.886323	No
ENSG00000184381	PLA2G6	0.0906618	0.346517	0.886323	No
ENSG00000182621	PLCB1	0.0787142	0.400372	0.886323	No
ENSG00000243708	PLA2G4B	0.152178	0.439667	0.886323	No
ENSG00000100197	CYP2D6	0.102806	0.439848	0.886323	No
ENSG00000115896	PLCL1	-0.10383	0.484274	0.886323	No
ENSG00000137841	PLCB2	0.0557268	0.507492	0.886323	No
ENSG00000129219	PLD2	-0.0275461	0.533528	0.886323	No
ENSG00000124181	PLCG1	0.028355	0.536836	0.886323	No
ENSG00000197943	PLCG2	0.0440892	0.550857	0.886323	No
ENSG00000006007	GDE1	0.0234856	0.56191	0.886323	No
ENSG00000153982	GDPD1	0.0497793	0.565623	0.886323	No
ENSG00000105499	PLA2G4C	0.0409544	0.605936	0.886323	No
ENSG00000161048	NAPEPLD	0.0228419	0.65485	0.886323	No
ENSG00000114805	PLCH1	-0.0468046	0.657265	0.886323	No
ENSG00000012779	ALOX5	0.0441445	0.697969	0.886323	No
ENSG00000121769	FABP3	-0.0782864	0.711712	0.886323	No
ENSG00000102886	GDPD3	-0.0438034	0.723064	0.886323	No
ENSG00000149782	PLCB3	-0.019325	0.742787	0.886323	No
ENSG00000100439	ABHD4	-0.0210202	0.744564	0.886323	No
ENSG00000074416	MGLL	0.0276049	0.758657	0.886323	No
ENSG00000154822	PLCL2	0.0170703	0.77207	0.886323	No
ENSG00000134780	DAGLA	-0.0273238	0.776545	0.886323	No
ENSG00000149527	PLCH2	-0.0421307	0.78733	0.886323	No
ENSG00000101333	PLCB4	-0.0214585	0.805802	0.886323	No
ENSG00000138744	NAAA	0.0214714	0.813109	0.886323	No
ENSG00000134242	PTPN22	-0.0201395	0.841243	0.886323	No
ENSG00000196689	TRPV1	0.0167664	0.843088	0.886323	No
ENSG00000116711	PLA2G4A	-0.0125297	0.918012	0.940962	No
ENSG00000117480	FAAH	-0.00416754	0.94858	0.94858	No
