# Supplementary material for: Gene expression of the endocannabinoid system in endometrium through menstrual cycle
Source: Sci Rep. 2022 Jun 7;12:9400. doi: 10.1038/s41598-022-13488-4 (PMC9174470; doi:10.1038/s41598-022-13488-4)
Supplement: Supplementary file 4 — Supplementary Information 4. [file 41598_2022_13488_MOESM4_ESM.xlsx]

## Sheet: Table S3
Differential gene expression analysis of cases and controls in the menstrual stage
ENSEMBL	gene_name	logFC	P.Value	adj.P.Val	Pass adj p and correction for 7 Menstrual Cycle Tests
ENSG00000146070	PLA2G7	2.03327	0.0274875	0.819463	No
ENSG00000100197	CYP2D6	-2.11295	0.0777183	0.819463	No
ENSG00000012779	ALOX5	2.56112	0.114267	0.819463	No
ENSG00000134780	DAGLA	-2.33002	0.141338	0.819463	No
ENSG00000124181	PLCG1	-0.788176	0.19991	0.819463	No
ENSG00000102886	GDPD3	-1.93778	0.200417	0.819463	No
ENSG00000121769	FABP3	1.62047	0.206395	0.819463	No
ENSG00000075651	PLD1	1.07308	0.242232	0.819463	No
ENSG00000123739	PLA2G12A	-0.853696	0.247465	0.819463	No
ENSG00000073756	PTGS2	2.70655	0.265786	0.819463	No
ENSG00000114805	PLCH1	-1.13071	0.268852	0.819463	No
ENSG00000115896	PLCL1	1.28098	0.296257	0.819463	No
ENSG00000118432	CNR1	1.01206	0.357669	0.819463	No
ENSG00000161048	NAPEPLD	-0.773121	0.365992	0.819463	No
ENSG00000149782	PLCB3	-0.719145	0.395446	0.819463	No
ENSG00000138744	NAAA	-0.73866	0.399482	0.819463	No
ENSG00000100439	ABHD4	0.647483	0.410801	0.819463	No
ENSG00000137841	PLCB2	-0.91827	0.418163	0.819463	No
ENSG00000187091	PLCD1	-0.59444	0.455375	0.819463	No
ENSG00000196689	TRPV1	-0.749855	0.465624	0.819463	No
ENSG00000074416	MGLL	0.885747	0.518007	0.819463	No
ENSG00000129219	PLD2	-0.468179	0.531725	0.819463	No
ENSG00000184381	PLA2G6	-0.741063	0.536154	0.819463	No
ENSG00000105499	PLA2G4C	-0.552524	0.537027	0.819463	No
ENSG00000138193	PLCE1	-0.775966	0.54166	0.819463	No
ENSG00000171428	NAT1	-0.485256	0.558482	0.819463	No
ENSG00000149527	PLCH2	-1.04435	0.572021	0.819463	No
ENSG00000182621	PLCB1	-0.735013	0.57562	0.819463	No
ENSG00000101333	PLCB4	0.375201	0.585331	0.819463	No
ENSG00000243708	PLA2G4B	-0.741436	0.618492	0.837956	No
ENSG00000100997	ABHD12	-0.291625	0.68924	0.899859	No
ENSG00000154822	PLCL2	-0.282845	0.707032	0.899859	No
ENSG00000134242	PTPN22	0.305559	0.748284	0.912372	No
ENSG00000153982	GDPD1	-0.32975	0.76031	0.912372	No
ENSG00000163686	ABHD6	-0.242907	0.785464	0.916374	No
ENSG00000117480	FAAH	-0.183428	0.830899	0.942726	No
ENSG00000161714	PLCD3	-0.111868	0.872722	0.942726	No
ENSG00000197943	PLCG2	0.123718	0.875389	0.942726	No
ENSG00000116711	PLA2G4A	-0.0579092	0.937352	0.964189	No
ENSG00000164687	FABP5	0.0887691	0.957149	0.964189	No
ENSG00000006007	GDE1	-0.0265558	0.964189	0.964189	No

## Sheet: Table S4
ST10: Differential gene expression analysis of cases and controls in the mid proliferative stage
ENSEMBL	gene_name	logFC	P.Value	adj.P.Val	Pass adj p and correction for 7 Menstrual Cycle Tests
ENSG00000121769	FABP3	0.423013	0.0953342	0.971944	No
ENSG00000114805	PLCH1	-0.190144	0.113739	0.971944	No
ENSG00000243708	PLA2G4B	-0.556778	0.146837	0.971944	No
ENSG00000149782	PLCB3	0.129479	0.156315	0.971944	No
ENSG00000164687	FABP5	0.202255	0.167775	0.971944	No
ENSG00000171428	NAT1	0.220276	0.18506	0.971944	No
ENSG00000073756	PTGS2	0.664679	0.212943	0.971944	No
ENSG00000197943	PLCG2	0.085303	0.244323	0.971944	No
ENSG00000134242	PTPN22	-0.192865	0.270801	0.971944	No
ENSG00000184381	PLA2G6	-0.203921	0.298817	0.971944	No
ENSG00000153982	GDPD1	-0.107092	0.391997	0.971944	No
ENSG00000100997	ABHD12	-0.0866857	0.422718	0.971944	No
ENSG00000117480	FAAH	-0.0873301	0.448063	0.971944	No
ENSG00000163686	ABHD6	0.0855922	0.451672	0.971944	No
ENSG00000115896	PLCL1	0.261418	0.48053	0.971944	No
ENSG00000012779	ALOX5	-0.166611	0.486661	0.971944	No
ENSG00000134780	DAGLA	0.0987018	0.530044	0.971944	No
ENSG00000149527	PLCH2	-0.200229	0.560794	0.971944	No
ENSG00000074416	MGLL	0.0784985	0.595147	0.971944	No
ENSG00000129219	PLD2	0.0449605	0.607541	0.971944	No
ENSG00000138193	PLCE1	-0.070088	0.617849	0.971944	No
ENSG00000182621	PLCB1	-0.0567878	0.632418	0.971944	No
ENSG00000187091	PLCD1	0.0405623	0.637504	0.971944	No
ENSG00000137841	PLCB2	-0.0740019	0.666108	0.971944	No
ENSG00000161714	PLCD3	0.052985	0.686196	0.971944	No
ENSG00000101333	PLCB4	-0.052494	0.697488	0.971944	No
ENSG00000196689	TRPV1	-0.0613985	0.741504	0.971944	No
ENSG00000075651	PLD1	0.0410357	0.754695	0.971944	No
ENSG00000105499	PLA2G4C	-0.0499168	0.771979	0.971944	No
ENSG00000161048	NAPEPLD	-0.0246793	0.774041	0.971944	No
ENSG00000115556	PLCD4	-0.0773709	0.782925	0.971944	No
ENSG00000006007	GDE1	-0.0136769	0.853411	0.971944	No
ENSG00000154822	PLCL2	0.0190821	0.87158	0.971944	No
ENSG00000100439	ABHD4	-0.0249897	0.872434	0.971944	No
ENSG00000146070	PLA2G7	-0.0236258	0.894908	0.971944	No
ENSG00000102886	GDPD3	-0.0287008	0.896677	0.971944	No
ENSG00000100197	CYP2D6	-0.0299182	0.902571	0.971944	No
ENSG00000170231	FABP6	0.048703	0.914322	0.971944	No
ENSG00000138744	NAAA	0.0142098	0.92165	0.971944	No
ENSG00000123739	PLA2G12A	0.00396723	0.938753	0.971944	No
ENSG00000116711	PLA2G4A	-0.00916076	0.949341	0.971944	No
ENSG00000124181	PLCG1	0.00080601	0.991314	0.991314	No

## Sheet: Table S5
ST11: Differential gene expression analysis of cases and controls in the late proliferative stage
ENSEMBL	gene_name	logFC	P.Value	adj.P.Val	Pass adj p and correction for 7 Menstrual Cycle Tests
ENSG00000075651	PLD1	0.651417	0.051213	0.571337	No
ENSG00000153982	GDPD1	0.697205	0.0544994	0.571337	No
ENSG00000114805	PLCH1	-0.629763	0.0549182	0.571337	No
ENSG00000074416	MGLL	-0.457187	0.0622426	0.571337	No
ENSG00000101333	PLCB4	-0.588762	0.0664346	0.571337	No
ENSG00000197943	PLCG2	0.547363	0.120057	0.725596	No
ENSG00000100997	ABHD12	-0.484946	0.124489	0.725596	No
ENSG00000134242	PTPN22	0.730566	0.134995	0.725596	No
ENSG00000138744	NAAA	-0.457349	0.174082	0.730831	No
ENSG00000137841	PLCB2	0.460604	0.174381	0.730831	No
ENSG00000073756	PTGS2	-0.917685	0.206575	0.730831	No
ENSG00000116711	PLA2G4A	-0.49322	0.210654	0.730831	No
ENSG00000117480	FAAH	-0.19194	0.222229	0.730831	No
ENSG00000105499	PLA2G4C	-0.271146	0.243643	0.730831	No
ENSG00000121769	FABP3	0.484917	0.279788	0.730831	No
ENSG00000149527	PLCH2	0.478675	0.282396	0.730831	No
ENSG00000161048	NAPEPLD	0.146142	0.318236	0.730831	No
ENSG00000006007	GDE1	0.167068	0.322925	0.730831	No
ENSG00000146070	PLA2G7	-0.17328	0.433127	0.897532	No
ENSG00000138193	PLCE1	0.208685	0.439632	0.897532	No
ENSG00000100197	CYP2D6	-0.32889	0.459202	0.897532	No
ENSG00000164687	FABP5	-0.234828	0.49101	0.917976	No
ENSG00000012779	ALOX5	0.309624	0.521039	0.933529	No
ENSG00000243708	PLA2G4B	0.231026	0.569552	0.934699	No
ENSG00000182621	PLCB1	-0.117151	0.578363	0.934699	No
ENSG00000123739	PLA2G12A	0.078294	0.586904	0.934699	No
ENSG00000163686	ABHD6	-0.0957245	0.619425	0.942512	No
ENSG00000170231	FABP6	-0.195801	0.653316	0.942512	No
ENSG00000115896	PLCL1	-0.227798	0.668859	0.942512	No
ENSG00000134780	DAGLA	-0.110404	0.699517	0.942512	No
ENSG00000154822	PLCL2	0.0799256	0.704651	0.942512	No
ENSG00000102886	GDPD3	-0.184267	0.723323	0.942512	No
ENSG00000171428	NAT1	0.071154	0.781268	0.964955	No
ENSG00000100439	ABHD4	0.0439021	0.799081	0.964955	No
ENSG00000184381	PLA2G6	-0.0933388	0.807869	0.964955	No
ENSG00000161714	PLCD3	0.0563139	0.856152	0.994172	No
ENSG00000149782	PLCB3	0.0397395	0.87857	0.994172	No
ENSG00000187091	PLCD1	0.0165717	0.93034	0.996296	No
ENSG00000129219	PLD2	0.00584884	0.966528	0.996296	No
ENSG00000156006	NAT2	0.0163153	0.967141	0.996296	No
ENSG00000196689	TRPV1	0.00319663	0.991786	0.996296	No
ENSG00000124181	PLCG1	0.000795854	0.996296	0.996296	No

## Sheet: Table S6
ST12: Differential gene expression analysis of cases and controls in the early secretory stage
ENSEMBL	gene_name	t	P.Value	adj.P.Val	Pass adj p and correction for 7 Menstrual Cycle Tests
ENSG00000182621	PLCB1	3.62791	0.00157921	0.0663266	No
ENSG00000161714	PLCD3	-3.16249	0.00470116	0.0987243	No
ENSG00000138744	NAAA	2.87646	0.00904322	0.126605	No
ENSG00000168907	PLA2G4F	2.58358	0.0173414	0.140866	No
ENSG00000117480	FAAH	-2.58057	0.0174562	0.140866	No
ENSG00000123739	PLA2G12A	2.45662	0.0228294	0.140866	No
ENSG00000012779	ALOX5	-2.44356	0.0234777	0.140866	No
ENSG00000129219	PLD2	-2.31035	0.0311382	0.160351	No
ENSG00000161048	NAPEPLD	2.22167	0.0374496	0.160351	No
ENSG00000137841	PLCB2	-2.21233	0.0381787	0.160351	No
ENSG00000114805	PLCH1	2.13945	0.0443225	0.169231	No
ENSG00000105499	PLA2G4C	-1.98677	0.0601738	0.194308	No
ENSG00000075651	PLD1	-1.93077	0.0671476	0.194308	No
ENSG00000121769	FABP3	1.92464	0.067953	0.194308	No
ENSG00000149782	PLCB3	-1.91381	0.0693956	0.194308	No
ENSG00000116711	PLA2G4A	1.56564	0.132403	0.330909	No
ENSG00000124181	PLCG1	-1.55911	0.133939	0.330909	No
ENSG00000196689	TRPV1	-1.33915	0.194861	0.454677	No
ENSG00000115896	PLCL1	1.2923	0.210318	0.464914	No
ENSG00000073756	PTGS2	-1.24735	0.226024	0.474651	No
ENSG00000138193	PLCE1	-1.20507	0.241602	0.483205	No
ENSG00000134242	PTPN22	-1.1024	0.282783	0.519724	No
ENSG00000101333	PLCB4	1.09811	0.284611	0.519724	No
ENSG00000134780	DAGLA	-0.978697	0.338889	0.593056	No
ENSG00000164687	FABP5	0.944588	0.355629	0.597458	No
ENSG00000171428	NAT1	0.901414	0.377608	0.609982	No
ENSG00000149527	PLCH2	-0.791432	0.437555	0.628065	No
ENSG00000006007	GDE1	0.785167	0.441139	0.628065	No
ENSG00000069764	PLA2G10	-0.768314	0.450869	0.628065	No
ENSG00000100439	ABHD4	0.762645	0.454172	0.628065	No
ENSG00000100997	ABHD12	-0.746642	0.463572	0.628065	No
ENSG00000154822	PLCL2	0.626088	0.538015	0.70009	No
ENSG00000197943	PLCG2	-0.607459	0.550071	0.70009	No
ENSG00000146070	PLA2G7	0.534699	0.598484	0.739304	No
ENSG00000074416	MGLL	-0.427664	0.673257	0.807908	No
ENSG00000187091	PLCD1	-0.396085	0.696045	0.812052	No
ENSG00000153982	GDPD1	0.330006	0.74467	0.836758	No
ENSG00000102886	GDPD3	-0.313409	0.757067	0.836758	No
ENSG00000243708	PLA2G4B	-0.207123	0.837912	0.879808	No
ENSG00000163686	ABHD6	-0.0281691	0.977794	0.995862	No
ENSG00000184381	PLA2G6	-0.00524876	0.995862	0.995862	No

## Sheet: Table S7
ST13: Differential gene expression analysis of cases and controls in the mid secretory stage
ENSEMBL	gene_name	logFC	P.Value	adj.P.Val	Pass adj p and correction for 7 Menstrual Cycle Tests
ENSG00000164687	FABP5	-1.13653	0.0014567	0.0670083	No
ENSG00000069764	PLA2G10	-1.35295	0.00655269	0.150712	No
ENSG00000118432	CNR1	1.38855	0.0138656	0.212606	No
ENSG00000075651	PLD1	0.984147	0.0190543	0.219124	No
ENSG00000243708	PLA2G4B	1.05093	0.0415932	0.360197	No
ENSG00000161714	PLCD3	-0.377144	0.0469822	0.360197	No
ENSG00000163686	ABHD6	-0.306638	0.0615293	0.362811	No
ENSG00000196689	TRPV1	0.367126	0.0683434	0.362811	No
ENSG00000149782	PLCB3	-0.261297	0.0749092	0.362811	No
ENSG00000006007	GDE1	-0.171391	0.0831341	0.362811	No
ENSG00000137841	PLCB2	0.351588	0.0958815	0.362811	No
ENSG00000134242	PTPN22	0.365134	0.103488	0.362811	No
ENSG00000184381	PLA2G6	0.330097	0.119261	0.362811	No
ENSG00000105499	PLA2G4C	0.240312	0.119315	0.362811	No
ENSG00000187091	PLCD1	-0.344851	0.119693	0.362811	No
ENSG00000134780	DAGLA	-0.388005	0.133006	0.362811	No
ENSG00000074416	MGLL	-0.272553	0.135415	0.362811	No
ENSG00000170323	FABP4	-0.519429	0.14197	0.362811	No
ENSG00000182621	PLCB1	-0.378858	0.16395	0.396932	No
ENSG00000146070	PLA2G7	-0.36194	0.185697	0.414615	No
ENSG00000117480	FAAH	0.239754	0.200709	0.414615	No
ENSG00000168907	PLA2G4F	-0.701847	0.203674	0.414615	No
ENSG00000115896	PLCL1	-0.453595	0.207307	0.414615	No
ENSG00000154822	PLCL2	0.123851	0.357247	0.684724	No
ENSG00000114805	PLCH1	-0.270858	0.389907	0.696486	No
ENSG00000149527	PLCH2	0.279139	0.393666	0.696486	No
ENSG00000101333	PLCB4	0.19805	0.420432	0.716292	No
ENSG00000100439	ABHD4	0.0872068	0.445302	0.731568	No
ENSG00000161048	NAPEPLD	0.0935674	0.468246	0.742735	No
ENSG00000100997	ABHD12	-0.0781138	0.54909	0.814779	No
ENSG00000073756	PTGS2	-0.22688	0.616544	0.82192	No
ENSG00000188822	CNR2	0.232386	0.616795	0.82192	No
ENSG00000138193	PLCE1	0.093705	0.649489	0.82192	No
ENSG00000138744	NAAA	0.0928645	0.657418	0.82192	No
ENSG00000153982	GDPD1	0.0915876	0.680977	0.82192	No
ENSG00000197943	PLCG2	0.0692356	0.69489	0.82192	No
ENSG00000116711	PLA2G4A	-0.150255	0.709249	0.82192	No
ENSG00000124181	PLCG1	0.0380881	0.710354	0.82192	No
ENSG00000129219	PLD2	-0.0340463	0.751315	0.82192	No
ENSG00000123739	PLA2G12A	0.0320519	0.766826	0.82192	No
ENSG00000171428	NAT1	-0.0626504	0.766864	0.82192	No
ENSG00000121769	FABP3	-0.18378	0.783997	0.82192	No
ENSG00000188257	PLA2G2A	-0.205765	0.80203	0.82192	No
ENSG00000102886	GDPD3	-0.0821876	0.804053	0.82192	No
ENSG00000012779	ALOX5	0.0233688	0.908841	0.908841	No

## Sheet: Table S8
S15: Differential gene expression analysis of cases and controls in the late secretory stage
ENSEMBL	gene_name	logFC	P.Value	adj.P.Val	Pass adj p and correction for 7 Menstrual Cycle Tests
ENSG00000153982	GDPD1	1.88478	0.00811275	0.254831	No
ENSG00000138193	PLCE1	-0.817033	0.0152051	0.254831	No
ENSG00000101333	PLCB4	-1.3414	0.0173748	0.254831	No
ENSG00000006007	GDE1	0.473464	0.0705896	0.538138	No
ENSG00000134780	DAGLA	-0.792227	0.0770794	0.538138	No
ENSG00000012779	ALOX5	1.78554	0.0812887	0.538138	No
ENSG00000121769	FABP3	-1.69871	0.0856129	0.538138	No
ENSG00000149527	PLCH2	1.28436	0.144599	0.7674	No
ENSG00000168907	PLA2G4F	-1.6491	0.174586	0.7674	No
ENSG00000124181	PLCG1	0.569283	0.181873	0.7674	No
ENSG00000105499	PLA2G4C	0.681838	0.221372	0.805299	No
ENSG00000073756	PTGS2	1.08077	0.239127	0.805299	No
ENSG00000118432	CNR1	-1.00326	0.337976	0.805299	No
ENSG00000149782	PLCB3	-0.302302	0.350553	0.805299	No
ENSG00000163686	ABHD6	-0.38818	0.356454	0.805299	No
ENSG00000164687	FABP5	-0.614617	0.369628	0.805299	No
ENSG00000114805	PLCH1	0.42743	0.376162	0.805299	No
ENSG00000184381	PLA2G6	0.524552	0.381212	0.805299	No
ENSG00000100997	ABHD12	0.179592	0.39058	0.805299	No
ENSG00000075651	PLD1	0.872397	0.415796	0.805299	No
ENSG00000243708	PLA2G4B	-0.808134	0.46633	0.805299	No
ENSG00000154822	PLCL2	0.269392	0.482251	0.805299	No
ENSG00000134242	PTPN22	0.63147	0.489267	0.805299	No
ENSG00000188822	CNR2	-0.447777	0.494096	0.805299	No
ENSG00000074416	MGLL	-0.319508	0.494261	0.805299	No
ENSG00000137841	PLCB2	0.306721	0.495561	0.805299	No
ENSG00000102886	GDPD3	-0.344108	0.512463	0.805299	No
ENSG00000146070	PLA2G7	0.424767	0.595563	0.902	No
ENSG00000171428	NAT1	0.295022	0.615	0.902	No
ENSG00000161048	NAPEPLD	-0.15385	0.665232	0.936286	No
ENSG00000115896	PLCL1	-0.285239	0.698313	0.936286	No
ENSG00000196689	TRPV1	0.181033	0.711893	0.936286	No
ENSG00000117480	FAAH	-0.108019	0.747954	0.936286	No
ENSG00000182621	PLCB1	-0.0974984	0.76359	0.936286	No
ENSG00000123739	PLA2G12A	-0.0959535	0.766052	0.936286	No
ENSG00000187091	PLCD1	0.12164	0.841273	0.980035	No
ENSG00000197943	PLCG2	-0.078331	0.898713	0.980035	No
ENSG00000129219	PLD2	0.0381095	0.903719	0.980035	No
ENSG00000116711	PLA2G4A	0.0636951	0.907212	0.980035	No
ENSG00000100197	CYP2D6	-0.0583552	0.922269	0.980035	No
ENSG00000100439	ABHD4	-0.0307812	0.948281	0.980035	No
ENSG00000161714	PLCD3	-0.0151037	0.967756	0.980035	No
ENSG00000138744	NAAA	0.00889066	0.980035	0.980035	No
