# Supplementary material for: Gene expression of the endocannabinoid system in endometrium through menstrual cycle
Source: Sci Rep. 2022 Jun 7;12:9400. doi: 10.1038/s41598-022-13488-4 (PMC9174470; doi:10.1038/s41598-022-13488-4)
Supplement: Supplementary file 5 — Supplementary Information 5. [file 41598_2022_13488_MOESM5_ESM.xlsx]

## Sheet: TableS9
ST2: Differential gene expression analysis between the menstrual and early proliferative stage
ENSEMBL	gene_name	logFC	P.Value	adj.P.Val	Pass adj p and correction for 6 Menstrual Cycle Tests
ENSG00000075651	PLD1	1.82921	3.18882e-05	0.000468267	Yes
ENSG00000012779	ALOX5	1.83574	3.42634e-05	0.000468267	Yes
ENSG00000123739	PLA2G12A	-0.513936	0.000140555	0.00144069	Yes
ENSG00000134242	PTPN22	1.3539	0.000349401	0.00286508	Yes
ENSG00000134780	DAGLA	-1.10033	0.000500938	0.00342308	Yes
ENSG00000138193	PLCE1	-0.97929	0.000651138	0.00381381	Yes
ENSG00000138744	NAAA	-0.957501	0.00173364	0.00804504	Yes
ENSG00000073756	PTGS2	2.89342	0.00176598	0.00804504	Yes
ENSG00000161048	NAPEPLD	-0.50518	0.00400939	0.0164385	No
ENSG00000197943	PLCG2	0.545782	0.0372794	0.13895	No
ENSG00000161714	PLCD3	0.536435	0.0530587	0.181284	No
ENSG00000149527	PLCH2	0.91642	0.101786	0.321017	No
ENSG00000153982	GDPD1	0.469056	0.121005	0.354372	No
ENSG00000117480	FAAH	-0.327054	0.135952	0.371603	No
ENSG00000182621	PLCB1	-0.448659	0.166958	0.427829	No
ENSG00000124181	PLCG1	0.212031	0.184714	0.440239	No
ENSG00000171428	NAT1	-0.398677	0.193276	0.440239	No
ENSG00000146070	PLA2G7	0.48429	0.226533	0.476824	No
ENSG00000100439	ABHD4	0.268914	0.232597	0.476824	No
ENSG00000114805	PLCH1	-0.411945	0.249232	0.486595	No
ENSG00000187091	PLCD1	-0.256262	0.332726	0.602795	No
ENSG00000121769	FABP3	0.735295	0.339157	0.602795	No
ENSG00000164687	FABP5	0.452225	0.352856	0.602795	No
ENSG00000163686	ABHD6	-0.19441	0.37771	0.619444	No
ENSG00000129219	PLD2	-0.113605	0.453865	0.709069	No
ENSG00000115896	PLCL1	0.386379	0.466948	0.709069	No
ENSG00000149782	PLCB3	-0.138857	0.494667	0.710944	No
ENSG00000105499	PLA2G4C	0.173635	0.534275	0.710944	No
ENSG00000137841	PLCB2	0.180153	0.537407	0.710944	No
ENSG00000116711	PLA2G4A	0.254169	0.549455	0.710944	No
ENSG00000074416	MGLL	-0.183592	0.554883	0.710944	No
ENSG00000006007	GDE1	0.076572	0.58569	0.715293	No
ENSG00000100197	CYP2D6	-0.243971	0.59317	0.715293	No
ENSG00000101333	PLCB4	-0.142117	0.642297	0.752405	No
ENSG00000102886	GDPD3	0.172057	0.690185	0.786044	No
ENSG00000243708	PLA2G4B	0.216265	0.751586	0.814475	No
ENSG00000196689	TRPV1	0.0916926	0.754879	0.814475	No
ENSG00000154822	PLCL2	0.0340222	0.867906	0.912414	No
ENSG00000100997	ABHD12	-0.0130193	0.947679	0.966052	No
ENSG00000184381	PLA2G6	0.0140543	0.966052	0.966052	No

## Sheet: TableS10
ST3: Differential gene expression analysis between the early proliferative and mid proliferative stage
ENSEMBL	gene_name	logFC	P.Value	adj.P.Val	Pass adj p and correction for 7 Menstrual Cycle Tests
ENSG00000154822	PLCL2	-0.578683	0.00188857	0.0774312	No
ENSG00000123739	PLA2G12A	-0.262122	0.0278786	0.571511	No
ENSG00000163686	ABHD6	0.347924	0.0780792	0.875129	No
ENSG00000161714	PLCD3	0.419495	0.0941631	0.875129	No
ENSG00000138744	NAAA	-0.431327	0.106723	0.875129	No
ENSG00000134780	DAGLA	0.400945	0.141478	0.966767	No
ENSG00000114805	PLCH1	-0.405406	0.203272	0.97778	No
ENSG00000137841	PLCB2	0.320131	0.224273	0.97778	No
ENSG00000182621	PLCB1	-0.299154	0.304461	0.97778	No
ENSG00000115896	PLCL1	0.48078	0.318392	0.97778	No
ENSG00000101333	PLCB4	-0.272722	0.323126	0.97778	No
ENSG00000116711	PLA2G4A	-0.363692	0.341936	0.97778	No
ENSG00000117480	FAAH	-0.17887	0.359349	0.97778	No
ENSG00000149782	PLCB3	0.155489	0.394434	0.97778	No
ENSG00000100997	ABHD12	0.149969	0.400299	0.97778	No
ENSG00000124181	PLCG1	0.104705	0.465888	0.97778	No
ENSG00000012779	ALOX5	0.278425	0.485602	0.97778	No
ENSG00000100197	CYP2D6	0.280086	0.494211	0.97778	No
ENSG00000243708	PLA2G4B	-0.416538	0.498142	0.97778	No
ENSG00000149527	PLCH2	-0.320759	0.526333	0.97778	No
ENSG00000161048	NAPEPLD	-0.0774633	0.617298	0.97778	No
ENSG00000196689	TRPV1	0.130342	0.621836	0.97778	No
ENSG00000146070	PLA2G7	0.165754	0.647056	0.97778	No
ENSG00000100439	ABHD4	0.0802927	0.691676	0.97778	No
ENSG00000197943	PLCG2	-0.0881395	0.708178	0.97778	No
ENSG00000184381	PLA2G6	-0.105827	0.720573	0.97778	No
ENSG00000164687	FABP5	-0.146411	0.742534	0.97778	No
ENSG00000074416	MGLL	-0.0895984	0.748351	0.97778	No
ENSG00000075651	PLD1	-0.119641	0.758842	0.97778	No
ENSG00000138193	PLCE1	-0.0640639	0.798681	0.97778	No
ENSG00000153982	GDPD1	0.0681172	0.802151	0.97778	No
ENSG00000171428	NAT1	-0.0668345	0.807443	0.97778	No
ENSG00000006007	GDE1	-0.0273109	0.828801	0.97778	No
ENSG00000187091	PLCD1	0.0492766	0.83469	0.97778	No
ENSG00000121769	FABP3	-0.108705	0.876539	0.989744	No
ENSG00000134242	PTPN22	0.0379712	0.911337	0.989744	No
ENSG00000129219	PLD2	0.0113398	0.93341	0.989744	No
ENSG00000102886	GDPD3	-0.0107928	0.977847	0.989744	No
ENSG00000073756	PTGS2	0.0182119	0.982824	0.989744	No
ENSG00000105499	PLA2G4C	-0.0032408	0.989744	0.989744	No

## Sheet: TableS11
ST4: Differential gene expression analysis between the mid proliferative late proliferative stage
ENSEMBL	gene_name	logFC	P.Value	adj.P.Val	Pass adj p and correction for 7 Menstrual Cycle Tests
ENSG00000115896	PLCL1	-0.93867	9.3703e-05	0.00384182	Yes
ENSG00000073756	PTGS2	-1.21776	0.00254082	0.0520868	No
ENSG00000154822	PLCL2	0.242485	0.00873584	0.0931665	No
ENSG00000101333	PLCB4	-0.346591	0.0112587	0.0931665	No
ENSG00000197943	PLCG2	0.29864	0.0129827	0.0931665	No
ENSG00000114805	PLCH1	-0.402607	0.0136341	0.0931665	No
ENSG00000117480	FAAH	0.232949	0.0205361	0.114699	No
ENSG00000105499	PLA2G4C	0.287885	0.0250266	0.114699	No
ENSG00000116711	PLA2G4A	-0.433748	0.0251778	0.114699	No
ENSG00000100997	ABHD12	-0.195168	0.0325039	0.133266	No
ENSG00000075651	PLD1	0.39474	0.0551391	0.202207	No
ENSG00000138744	NAAA	-0.248593	0.0591826	0.202207	No
ENSG00000137841	PLCB2	0.257025	0.0643113	0.202828	No
ENSG00000153982	GDPD1	0.255678	0.0724071	0.212049	No
ENSG00000134242	PTPN22	0.274944	0.112527	0.307573	No
ENSG00000171428	NAT1	-0.202229	0.128172	0.321403	No
ENSG00000161048	NAPEPLD	-0.116686	0.133265	0.321403	No
ENSG00000138193	PLCE1	0.164833	0.201848	0.435567	No
ENSG00000134780	DAGLA	-0.140133	0.326056	0.624083	No
ENSG00000012779	ALOX5	0.194407	0.339375	0.624083	No
ENSG00000149527	PLCH2	0.239691	0.346061	0.624083	No
ENSG00000129219	PLD2	0.0649774	0.350096	0.624083	No
ENSG00000243708	PLA2G4B	0.282371	0.372457	0.63628	No
ENSG00000161714	PLCD3	0.110731	0.38971	0.639124	No
ENSG00000100197	CYP2D6	0.173339	0.419524	0.661557	No
ENSG00000182621	PLCB1	-0.109745	0.461803	0.701257	No
ENSG00000121769	FABP3	-0.217935	0.515141	0.717009	No
ENSG00000164687	FABP5	-0.129783	0.522851	0.717009	No
ENSG00000074416	MGLL	-0.0909788	0.52464	0.717009	No
ENSG00000124181	PLCG1	0.0405735	0.579391	0.766292	No
ENSG00000163686	ABHD6	-0.0511362	0.620069	0.794463	No
ENSG00000149782	PLCB3	0.0418411	0.653137	0.795996	No
ENSG00000102886	GDPD3	0.0873341	0.660095	0.795996	No
ENSG00000006007	GDE1	0.0221661	0.731462	0.856855	No
ENSG00000184381	PLA2G6	0.0435844	0.776492	0.884338	No
ENSG00000196689	TRPV1	-0.0305394	0.822863	0.911821	No
ENSG00000146070	PLA2G7	-0.0288153	0.873113	0.932544	No
ENSG00000123739	PLA2G12A	-0.00848689	0.887054	0.932544	No
ENSG00000187091	PLCD1	-0.00166845	0.988875	0.999976	No
ENSG00000100439	ABHD4	-3.15052e-06	0.999976	0.999976	No

## Sheet: TableS12
ST5: Differential gene expression analysis between the late proliferative and early secretory stage
ENSEMBL	gene_name	logFC	P.Value	adj.P.Val	Pass adj p and correction for 7 Menstrual Cycle Tests
ENSG00000115896	PLCL1	-2.38992	2.02001e-16	8.28204e-15	Yes
ENSG00000102886	GDPD3	-1.68531	1.42923e-12	2.92992e-11	Yes
ENSG00000006007	GDE1	0.448529	5.71154e-09	7.80577e-08	Yes
ENSG00000153982	GDPD1	0.759986	5.34188e-06	5.47542e-05	Yes
ENSG00000161714	PLCD3	-0.657815	9.76826e-06	8.00997e-05	Yes
ENSG00000149527	PLCH2	-1.26211	1.66689e-05	0.000113904	Yes
ENSG00000100997	ABHD12	-0.388271	0.000210164	0.00123096	Yes
ENSG00000117480	FAAH	0.420799	0.000317202	0.00162566	Yes
ENSG00000100439	ABHD4	-0.416035	0.00045121	0.00191522	Yes
ENSG00000164687	FABP5	-0.812268	0.000467128	0.00191522	Yes
ENSG00000075651	PLD1	0.83025	0.000588493	0.00219348	Yes
ENSG00000197943	PLCG2	-0.434371	0.00151819	0.00518717	Yes
ENSG00000154822	PLCL2	0.322479	0.00239008	0.00716301	Yes
ENSG00000184381	PLA2G6	-0.528137	0.002545	0.00716301	Yes
ENSG00000101333	PLCB4	-0.46905	0.00262061	0.00716301	Yes
ENSG00000123739	PLA2G12A	0.205759	0.00283141	0.00725549	Yes
ENSG00000116711	PLA2G4A	-0.631821	0.00425459	0.0102611	No
ENSG00000146070	PLA2G7	-0.581975	0.004823	0.0109857	No
ENSG00000171428	NAT1	0.331969	0.0304046	0.0631289	No
ENSG00000074416	MGLL	-0.353326	0.0307946	0.0631289	No
ENSG00000129219	PLD2	0.150879	0.0583425	0.108729	No
ENSG00000149782	PLCB3	-0.179283	0.0915856	0.163261	No
ENSG00000138193	PLCE1	0.221957	0.132193	0.225829	No
ENSG00000243708	PLA2G4B	-0.521613	0.145521	0.237543	No
ENSG00000105499	PLA2G4C	-0.209059	0.150637	0.237543	No
ENSG00000124181	PLCG1	0.117591	0.158684	0.240964	No
ENSG00000182621	PLCB1	-0.20977	0.216832	0.317504	No
ENSG00000134242	PTPN22	0.230195	0.244337	0.341356	No
ENSG00000121769	FABP3	0.441441	0.249773	0.341356	No
ENSG00000134780	DAGLA	-0.158669	0.328166	0.434025	No
ENSG00000114805	PLCH1	0.173649	0.347049	0.444656	No
ENSG00000012779	ALOX5	-0.204949	0.374161	0.462147	No
ENSG00000137841	PLCB2	-0.137123	0.383244	0.462147	No
ENSG00000073756	PTGS2	-0.345652	0.442232	0.518044	No
ENSG00000161048	NAPEPLD	-0.0600668	0.495693	0.56454	No
ENSG00000138744	NAAA	-0.0800067	0.591777	0.655753	No
ENSG00000196689	TRPV1	0.0391545	0.80093	0.848578	No
ENSG00000100197	CYP2D6	0.054219	0.82414	0.848578	No
ENSG00000163686	ABHD6	-0.0255138	0.827881	0.848578	No
ENSG00000187091	PLCD1	-0.0230518	0.86573	0.86573	No

## Sheet: TableS13
ST6: Differential gene expression analysis between the early secretory and mid secretory stage
ENSEMBL	gene_name	logFC	P.Value	adj.P.Val	Pass adj p and correction for 7 Menstrual Cycle Tests
ENSG00000114805	PLCH1	1.5613	5.34497e-18	2.19144e-16	Yes
ENSG00000116711	PLA2G4A	1.46405	8.60599e-13	1.3067e-11	Yes
ENSG00000182621	PLCB1	1.13008	9.56123e-13	1.3067e-11	Yes
ENSG00000161714	PLCD3	-0.786467	1.40273e-09	1.4378e-08	Yes
ENSG00000138744	NAAA	0.735201	6.15137e-08	5.04412e-07	Yes
ENSG00000073756	PTGS2	2.1803	1.6795e-07	1.14766e-06	Yes
ENSG00000123739	PLA2G12A	0.319003	2.31989e-07	1.35879e-06	Yes
ENSG00000012779	ALOX5	-0.82273	4.13091e-05	0.000211709	Yes
ENSG00000117480	FAAH	-0.412463	6.03084e-05	0.000264724	Yes
ENSG00000075651	PLD1	-0.85333	6.45668e-05	0.000264724	Yes
ENSG00000134780	DAGLA	0.562058	9.77598e-05	0.000364377	Yes
ENSG00000121769	FABP3	-1.2898	0.000134641	0.000460024	Yes
ENSG00000102886	GDPD3	0.69972	0.000316516	0.000926939	Yes
ENSG00000134242	PTPN22	-0.608613	0.000442162	0.00120858	Yes
ENSG00000161048	NAPEPLD	0.271658	0.000497019	0.00127361	Yes
ENSG00000137841	PLCB2	-0.451645	0.000991534	0.00239135	Yes
ENSG00000100997	ABHD12	0.284897	0.00163724	0.00366628	Yes
ENSG00000101333	PLCB4	-0.426747	0.00169901	0.00366628	Yes
ENSG00000197943	PLCG2	-0.355743	0.00251273	0.0051511	Yes
ENSG00000115896	PLCL1	0.673358	0.00365552	0.00713697	Yes
ENSG00000124181	PLCG1	0.206166	0.00492662	0.00918143	No
ENSG00000164687	FABP5	-0.487796	0.0126678	0.0225818	No
ENSG00000149782	PLCB3	-0.212829	0.0217065	0.0370819	No
ENSG00000187091	PLCD1	-0.2596	0.0292248	0.0479286	No
ENSG00000163686	ABHD6	-0.220399	0.0316272	0.0498737	No
ENSG00000074416	MGLL	0.255469	0.0731086	0.111017	No
ENSG00000138193	PLCE1	0.227046	0.07805	0.114287	No
ENSG00000184381	PLA2G6	0.248168	0.0985271	0.139297	No
ENSG00000129219	PLD2	-0.112038	0.106453	0.145486	No
ENSG00000100439	ABHD4	-0.150716	0.134343	0.177679	No
ENSG00000154822	PLCL2	0.0967832	0.292789	0.375135	No
ENSG00000149527	PLCH2	0.119852	0.625501	0.754819	No
ENSG00000100197	CYP2D6	0.103959	0.625948	0.754819	No
ENSG00000153982	GDPD1	0.0505143	0.723317	0.847314	No
ENSG00000006007	GDE1	0.0158839	0.804744	0.896224	No
ENSG00000146070	PLA2G7	-0.0426539	0.808788	0.896224	No
ENSG00000196689	TRPV1	0.0169082	0.900735	0.971846	No
ENSG00000105499	PLA2G4C	0.00581976	0.962943	0.997121	No
ENSG00000243708	PLA2G4B	-0.00497114	0.987225	0.997121	No
ENSG00000171428	NAT1	-0.000482226	0.997121	0.997121	No

## Sheet: TableS14
ST7: Differential gene expression analysis between the mid secretory and late secretory stage
ENSEMBL	gene_name	logFC	P.Value	adj.P.Val	B	Pass adj p and correction for 7 Menstrual Cycle Tests
ENSG00000075651	PLD1	-1.42101	6.83812e-10	2.80363e-08	12.2142	Yes
ENSG00000134242	PTPN22	-0.807103	1.33314e-05	0.000273293	2.95315	Yes
ENSG00000153982	GDPD1	-0.592069	0.000226411	0.00255726	0.430204	Yes
ENSG00000161048	NAPEPLD	0.325361	0.000257128	0.00255726	0.106628	Yes
ENSG00000149527	PLCH2	-0.983214	0.000311861	0.00255726	0.147849	Yes
ENSG00000149782	PLCB3	0.367479	0.000446925	0.00305399	-0.491189	Yes
ENSG00000123739	PLA2G12A	0.218497	0.00133075	0.0077944	-1.47244	No
ENSG00000137841	PLCB2	-0.458617	0.00184253	0.00944295	-1.53574	No
ENSG00000134780	DAGLA	0.505559	0.00248339	0.0113132	-1.81494	No
ENSG00000164687	FABP5	0.652685	0.00299134	0.0122645	-2.14334	No
ENSG00000101333	PLCB4	0.43675	0.00388841	0.0138883	-2.46577	No
ENSG00000102886	GDPD3	0.63168	0.00406487	0.0138883	-2.07258	No
ENSG00000197943	PLCG2	-0.360412	0.00533682	0.0168315	-2.72976	No
ENSG00000182621	PLCB1	0.444479	0.0079166	0.0231843	-3.10027	No
ENSG00000187091	PLCD1	-0.326016	0.0128785	0.0321193	-3.48121	No
ENSG00000074416	MGLL	0.395313	0.013311	0.0321193	-3.56013	No
ENSG00000243708	PLA2G4B	0.879752	0.0133178	0.0321193	-3.07934	No
ENSG00000115896	PLCL1	0.608875	0.017653	0.0402095	-3.76397	No
ENSG00000154822	PLCL2	-0.23675	0.0213727	0.0440207	-3.89646	No
ENSG00000116711	PLA2G4A	0.505168	0.0214735	0.0440207	-3.93761	No
ENSG00000006007	GDE1	-0.161842	0.0247276	0.0482777	-4.09909	No
ENSG00000146070	PLA2G7	-0.368769	0.05985	0.111539	-4.8136	No
ENSG00000138744	NAAA	0.253164	0.090473	0.161278	-5.08662	No
ENSG00000184381	PLA2G6	0.172122	0.308303	0.495776	-5.81208	No
ENSG00000100439	ABHD4	-0.111542	0.314395	0.495776	-5.96919	No
ENSG00000012779	ALOX5	-0.170811	0.415292	0.602011	-6.01972	No
ENSG00000163686	ABHD6	0.0913021	0.419439	0.602011	-6.03563	No
ENSG00000171428	NAT1	0.119081	0.425813	0.602011	-5.9885	No
ENSG00000073756	PTGS2	0.313736	0.508661	0.683288	-5.93366	No
ENSG00000196689	TRPV1	-0.0937779	0.532841	0.683288	-6.01385	No
ENSG00000105499	PLA2G4C	-0.0863354	0.533298	0.683288	-6.05245	No
ENSG00000138193	PLCE1	0.0776268	0.59069	0.715778	-6.42473	No
ENSG00000121769	FABP3	-0.186518	0.59825	0.715778	-5.97197	No
ENSG00000100997	ABHD12	0.0509512	0.61103	0.715778	-6.41269	No
ENSG00000117480	FAAH	-0.0482322	0.661784	0.753699	-6.24518	No
ENSG00000100197	CYP2D6	-0.0943301	0.691741	0.766524	-5.75668	No
ENSG00000161714	PLCD3	0.0459557	0.734959	0.792982	-6.47104	No
ENSG00000129219	PLD2	0.0160561	0.834695	0.857942	-6.47901	No
ENSG00000114805	PLCH1	0.0389378	0.837017	0.857942	-6.43993	No
ENSG00000124181	PLCG1	0.00519634	0.948805	0.948805	-6.59317	No
