# Supplementary material for: Gene expression of the endocannabinoid system in endometrium through menstrual cycle
Source: Sci Rep. 2022 Jun 7;12:9400. doi: 10.1038/s41598-022-13488-4 (PMC9174470; doi:10.1038/s41598-022-13488-4)
Supplement: Supplementary file 6 — Supplementary Information 6. [file 41598_2022_13488_MOESM6_ESM.xlsx]

## Sheet: Array_RNA_Seq_Correlation
Ensembl_ID	RNA_seq_Gene_ID	Array_Gene_ID	Correlation_Coefficient	P-Value
ENSG00000100997	ABHD12	ABHD12	0.614823	< 2.2E-16
ENSG00000100439	ABHD4	ABHD4	0.488536	4.88e-11
ENSG00000163686	ABHD6	ABHD6	0.456682	1.14e-09
ENSG00000012779	ALOX5	ALOX5	0.850019	< 2.2E-16
ENSG00000134780	DAGL	DAGLA	0.49297	5.42e-11
ENSG00000117480	FAAH	FAAH	0.478377	6.81e-10
ENSG00000164687	FABP5	FABP5	0.78326	3.42e-08
ENSG00000006007	GDE-1	GDE1	0.474078	< 2.2E-16
ENSG00000153982	GDE4	GDPD1	0.277947	2.12e-10
ENSG00000102886	GDE7	GDPD3	0.716085	0.005344
ENSG00000074416	MAGL	MGLL	0.66777	< 2.2E-16
ENSG00000138744	NAAA	NAAA	0.825944	< 2.2E-16
ENSG00000161048	NAPE-PLD	NAPEPLD	0.596428	< 2.2E-16
ENSG00000171428	NAT1	NAT1	0.355135	< 2.2E-16
ENSG00000123739	PLA2G12A	PLA2G12A	0.460814	3.79e-06
ENSG00000116711	PLA2G4A	PLA2G4A	0.842959	2.96e-09
ENSG00000243708	PLA2G4B	PLA2G4B	0.507974	< 2.2E-16
ENSG00000105499	PLA2G4C	PLA2G4C	0.714629	6.06e-12
ENSG00000184381	PLA2G6	PLA2G6	0.230579	< 2.2E-16
ENSG00000146070	PLA2G7	PLA2G7	0.799593	0.009983
ENSG00000182621	PLCB1	PLCB1	0.84858	< 2.2E-16
ENSG00000101333	PLCB4	PLCB4	0.670588	< 2.2E-16
ENSG00000187091	PLCD1	PLCD1	0.705569	0.4259
ENSG00000161714	PLCD3	PLCD3	0.702971	0.03495
ENSG00000138193	PLCE1	PLCE1	0.738061	2.44e-16
ENSG00000124181	PLCG1	PLCG1	0.579615	< 2.2E-16
ENSG00000197943	PLCG2	PLCG2	0.798145	< 2.2E-16
ENSG00000114805	PLCH1	PLCH1	0.787832	< 2.2E-16
ENSG00000149527	PLCH2	PLCH2	0.516615	7.89e-16
ENSG00000115896	PLCL1	PLCL1	0.839954	< 2.2E-16
ENSG00000154822	PLCL2	PLCL2	0.676899	< 2.2E-16
ENSG00000075651	PLD1	PLD1	0.733072	6.06e-08
ENSG00000129219	PLD2	PLD2	0.202412	< 2.2E-16
ENSG00000073756	COX-2	PTGS2	0.851128	< 2.2E-16
ENSG00000134242	PTPN22	PTPN22	0.558908	< 2.2E-16
